# Supplementary material for: Phylogenetic divergence drives distinct antimicrobial susceptibility profiles and resistomes in Stenotrophomonas
Source: Front Microbiol. 2026 Mar 30;17:1805193. doi: 10.3389/fmicb.2026.1805193 (PMC13070904; doi:10.3389/fmicb.2026.1805193)
Supplement: Supplementary file 1 [file Table_1.xlsx]

## Sheet: Sheet1
Supplementary table 1. 17 drugs on the CHNENF AST plate and the interpretive MIC breakpoints
Nmuber	Class	Drug	Abbreviation	Concentration ranges (μg/mL)	Breakpoints (μg/mL)
1	Penicillins	Ampicillin	AMP	2-32	≥ 32
2		Ampicillin/sulbactam	A/S2	2/1-32/16	≥ 32/16
3	Carbapenems	Meropenem	MERO	0.12-2	≥4
4		Ertapenem	ETP	0.25-8	≥ 2
5	Cephalosporins	Ceftazidime	TAZ	0.25-16	≥ 32*
6		Ceftazidime/avibactam	CZA	0.25/4-8/4	≥ 16/4
7		Cefotaxime	FOT	0.25-16	≥ 4
8	Macrolides	Azithromycin	AZI	2-64	≥ 32
9	Quinolones	Ciprofloxacin	CIP	0.015-2	≥ 8*
10		Nalidixic Acid	NAL	4-32	≥ 32
11	Aminoglycosides	Amikacin	AMI	4-64	≥ 64
12		Streptomycin	STR	8-32	≥ 32
13	Tetracyclines	Tetracycline	TET	1-16	≥ 16
14		Tigecycline	TGC	0.25-8	≥ 8
15	Chloramphenicols	Chloramphenicol	CHL	4-32	≥ 32*
16	Polymyxins	Colistin	COL	0.25-8	≥ 4
17	Sulfonamides	Trimethoprim-sulfamethoxazole	SXT	0.5/9.5-8/152	≥ 4/76*
Note: * CLSI-recommended breakpoints; Drugs determined to be resistant according to antimicrobial breakpoints are in gray boxes.
